# Supplementary material for: Codon Usage Bias Analysis in the Chloroplast Genome of Actinostemma tenerum (Cucurbitaceae)
Source: Curr Issues Mol Biol. 2025 Oct 10;47(10):833. doi: 10.3390/cimb47100833 (PMC12563308; doi:10.3390/cimb47100833)
Supplement: Supplementary file 1 [file cimb-47-00833-s001.zip]

Archive with 1 entries (1 files):
- cimb-3886722-supplementary.pdf
